# Supplementary material for: Simple controls exceed best deep learning algorithms and reveal foundation model effectiveness for predicting genetic perturbations
Source: Bioinformatics. 2025 May 23;41(6):btaf317. doi: 10.1093/bioinformatics/btaf317 (PMC12202205; doi:10.1093/bioinformatics/btaf317)
Supplement: btaf317_Supplementary_Data [file btaf317_supplementary_data.zip]

Archive with 12 entries (11 files):
- btaf317_Supplementary_Data/
- btaf317_Supplementary_Data/FigureS1.png
- btaf317_Supplementary_Data/FigureS10.png
- btaf317_Supplementary_Data/FigureS2.png
- btaf317_Supplementary_Data/FigureS3.png
- btaf317_Supplementary_Data/FigureS4.png
- btaf317_Supplementary_Data/FigureS5.png
- btaf317_Supplementary_Data/FigureS6.png
- btaf317_Supplementary_Data/FigureS7.png
- btaf317_Supplementary_Data/FigureS8.png
- btaf317_Supplementary_Data/FigureS9.png
- btaf317_Supplementary_Data/Final Supplement.docx
